# Supplementary material for: Matrix Effect Variability in Urine Samples from Different Cohorts and Implications on LC-ESI-MS Mycotoxin Biomarker Analysis
Source: Toxins (Basel). 2026 Mar 10;18(3):135. doi: 10.3390/toxins18030135 (PMC13030103; doi:10.3390/toxins18030135)
Supplement: Supplementary file 1 [file toxins-18-00135-s001.zip]

Archive with 1 entries (1 files):
- toxins-4137625-supplementary.pdf
